# Supplementary material for: Enhancing Silicon Solar Cell Performance Using a Thin-Film-like Aluminum Nanoparticle Surface Layer
Source: Nanomaterials (Basel). 2024 Feb 6;14(4):324. doi: 10.3390/nano14040324 (PMC10891793; doi:10.3390/nano14040324)
Supplement: Supplementary file 1 [file nanomaterials-14-00324-s001.zip]

Archive with 1 entries (1 files):
- nanomaterials-2834221-supplementary.pdf
